# Supplementary material for: Bone Status in a Mouse Model of Experimental Autoimmune-Orchitis
Source: Int J Mol Sci. 2021 Jul 23;22(15):7858. doi: 10.3390/ijms22157858 (PMC8346031; doi:10.3390/ijms22157858)
Supplement: Supplementary file 1 [file ijms-22-07858-s001.zip]

Archive with 1 entries (1 files):
- ijms-1281239-supplementary.pdf
